# Supplementary material for: Development of a Lateral Flow Assay for the Detection of the Hepatitis C Virus Core Antigen
Source: Pharmaceuticals (Basel). 2024 Aug 4;17(8):1022. doi: 10.3390/ph17081022 (PMC11356972; doi:10.3390/ph17081022)
Supplement: Supplementary file 1 [file pharmaceuticals-17-01022-s001.zip]

Archive with 1 entries (1 files):
- pharmaceuticals-3134186-supplementary.pdf
